# Supplementary material for: Genetic Analyses and Genomic Predictions of Root Rot Resistance in Common Bean Across Trials and Populations
Source: Front Plant Sci. 2021 Mar 12;12:629221. doi: 10.3389/fpls.2021.629221 (PMC7994901; doi:10.3389/fpls.2021.629221)
Supplement: Supplementary file 1 [file Table_1.xlsx]

## Sheet: Supplementary Table 1
Supplementary Table 1 | Parents involved in the development of the RR lines.
Line	Pedigre	Pythium_AUDPC_average
SAP1-15	SAP 1-15	121.8
SAB516	SAB 516	129.2
SAB514	SAB 514	145.4
SAB258	SAB 258	85.2
MLB49-89A	MLB 49-89A	21.4
GLP2	GLP 2	137.3
G35346-3Q	G35346-3Q	22.4
G35346-2Q	G35346-2Q	29.7
AND1055	AND 1055	154.3
ALB260-1	SAB 516 x (SAB 258xG 35066-1Q)F1/-MQ-1Q-6Q-1Q-MQ-3Q-1Q-M2Q	18.3
ALB260-2	SAB 516 x (SAB 258xG 35066-1Q)F1/-MQ-1Q-6Q-1Q-MQ-3Q-1Q-MQ	40.8
ALB267	SAB 516 x (SAB 258xG 35066-1Q)F1/-MQ-30Q-4Q-2Q-MQ-2Q-1Q-MQ	7.9
ALB273-2	SAB 516 x (SAB 258xG 35066-1Q)F1/-MQ-30Q-4Q-2Q-MQ-3Q-2Q-MQ	37.7
ALB280	SAB 516 x (SAB 258xG 35066-1Q)F1/-MQ-30Q-4Q-2Q-MQ-4Q-1Q-MQ	47.1
ALB281-2	SAB 516 x (SAB 258xG 35066-1Q)F1/-MQ-30Q-4Q-2Q-MQ-4Q-2Q-MQ	91.8
ALB285	SAB 516 x (SAB 258xG 35066-1Q)F1/-MQ-43Q-1Q-2Q-MQ-8Q-1Q-MQ	37.5
ALB286	SAB 516 x (SAB 258xG 35066-1Q)F1/-MQ-43Q-1Q-2Q-MQ-8Q-2Q-MQ	61.2
ALB287	SAB 516 x (SAB 258xG 35066-1Q)F1/-MQ-43Q-3Q-1Q-MQ-2Q-1Q-MQ	63.4
ALB288	SAB 516 x (SAB 258xG 35066-1Q)F1/-MQ-43Q-3Q-1Q-MQ-2Q-2Q-MQ	48.8
ALB289	SAB 516 x (SAB 258xG 35066-1Q)F1/-MQ-43Q-3Q-1Q-MQ-2Q-3Q-MQ	53.9
ALB294	SAB 516 x (SAB 258xG 35066-1Q)F1/-MQ-43Q-3Q-1Q-MQ-5Q-1Q-MQ	21.8
ALB300-1	SAB 516 x (SAB 258xG 35066-1Q)F1/-MQ-43Q-14Q-2Q-MQ-1Q-1Q-M5Q	76.6
ALB300-2	SAB 516 x (SAB 258xG 35066-1Q)F1/-MQ-43Q-14Q-2Q-MQ-1Q-1Q-MQ	97
ALB312	SAB 516 x (SAB 258xG 35066-1Q)F1/-MQ-48Q-4Q-1Q-MQ-1Q-1Q-MQ	141
ALB324	SAB 516 x (SAB 258xG 35066-1Q)F1/-MQ-50Q-4Q-1Q-MQ-6Q-2Q-MQ	22.6
ALB325	SAB 516 x (SAB 258xG 35066-1Q)F1/-MQ-50Q-4Q-1Q-MQ-6Q-3Q-MQ	19.7
ALB328	SAB 516 x (SAB 258xG 35066-1Q)F1/-MQ-51Q-6Q-1Q-MQ-4Q-1Q-MQ	44
ALB334	SAB 514 X (SAB 258xG 35464-5Q)F1/-2Q-3Q-1Q-1Q-1Q-MQ	15.4
ALB340	SAB 514 X (SAB 258xG 35464-5Q)F1/-2Q-4Q-MQ-5Q-1Q-MQ	35.4

## Sheet: Supplementaraty Table 2
Supplementary Table 2 | GWAS for root rot damage and related traits in RR panel with seven multi-locus methods. Pyth (Pythium root rot at Colombia), NEPl (number of plants emerged 12 after sowing), PVg (adaptation in field), RRD_field (root rot damage in field), RRD_all (root rot damage with all data set), and 100SdW (seed weight). The excel sheet 1 shows all associations with p value <1 x 10-5 a…
Traits	Method	RS#	QTLs name	Chromosome	Marker position (bp)	QTN effect	LOD score	'-log10(P)'	r2 (%)	MAF	Genotype for code 1	P.value
RRD_all	FarmCPU	Chr01pos48878095.1		1	48878095	0.384892		7.13727		0.130081		7.29e-08
PVg	ISIS EM-BLASSO	Chr02pos31626158.1		2	31626158	0.3976	7.8928	8.782	5.0502	0.0574	GG
RRD_field	FarmCPU	Chr02pos47302532.1		2	47302532	-0.136121		5.57025		0.436992		2.69e-06
RRD_field	ISIS EM-BLASSO	Chr03pos41873826.1		3	41873826	-0.1688	6.2515	7.0929	3.5195	0.323	CC
NEPl	FarmCPU	Chr03pos42144861.1		3	42144861	0.728187		5.1814		0.365854		6.58573e-06
NEPl	pKWmEB	Chr03pos43821527.1	NEPl3.1	3	43821527	1.2207	5.9037	6.7334	19.7975	0.1087	CC
NEPl	FarmCPU	Chr03pos43821527.1	NEPl3.1	3	43821527	-1.72913		6.0239		0.103659		9.4646e-07
RRD_field	ISIS EM-BLASSO	Chr03pos51377105.1		3	51377105	-0.2997	6.3814	7.227	3.8175	0.0694	AA
NEPl	ISIS EM-BLASSO	Chr04pos14182533.1		4	14182533	1.4313	5.2572	6.0634	5.2129	0.1029	TT
RRD_field	ISIS EM-BLASSO	Chr04pos39975191.1		4	39975191	-0.2095	4.8827	5.6741	3.8034	0.1914	TT
NEPl	pKWmEB	Chr04pos41079755.1		4	41079755	2.376	8.2516	9.15	14.223	0.0483	CC
PVg	ISIS EM-BLASSO	Chr04pos46956122.1		4	46956122	0.3706	5.8508	6.6787	13.3474	0.2512	CC
PVg	mrMLM	Chr05pos80772.1	PVg5.1	5	80772	0.4021	6.2934	7.1362	18.0471	0.3454	GG
PVg	pLARmEB	Chr05pos80772.1	PVg5.1	5	80772	0.3667	5.9737	6.8058	15.0038	0.3421	GG
PVg	pKWmEB	Chr05pos80772.1	PVg5.1	5	80772	0.4152	17.0967	18.1476	28.2643	0.3454	GG
PVg	FarmCPU	Chr05pos80772.1	PVg5.1	5	80772	0.258967		6.13268		0.408537		7.36755e-07
RRD_all	mrMLM	Chr05pos80772.1	RRD_all5.1	5	80772	0.2089	5.9663	6.7982	10.2152	0.4223	GG
RRD_all	FASTmrMLM	Chr05pos80772.1	RRD_all5.1	5	80772	0.1921	5.8647	6.6931	8.6368	0.4188	GG
RRD_all	pLARmEB	Chr05pos80772.1	RRD_all5.1	5	80772	0.1712	4.7568	5.5429	6.8637	0.4188	GG
RRD_all	pKWmEB	Chr05pos80772.1	RRD_all5.1	5	80772	0.1202	5.2567	6.0629	15.5241	0.4223	GG
RRD_all	ISIS EM-BLASSO	Chr05pos80772.1	RRD_all5.1	5	80772	0.1815	4.627	5.4076	7.716	0.4188	GG
RRD_field	mrMLM	Chr05pos80772.1	RRD_field5.1	5	80772	0.3944	10.6947	11.647	19.5448	0.3454	GG
RRD_field	FASTmrMLM	Chr05pos80772.1	RRD_field5.1	5	80772	0.3971	5.7669	6.5919	19.8092	0.3421	GG
RRD_field	pLARmEB	Chr05pos80772.1	RRD_field5.1	5	80772	0.3734	7.1245	7.9926	17.5154	0.3421	GG
RRD_field	pKWmEB	Chr05pos80772.1	RRD_field5.1	5	80772	0.2904	15.7495	16.783	30.5165	0.3454	GG
RRD_field	FarmCPU	Chr05pos80772.1	RRD_field5.1	5	80772	0.276457		8.23359		0.408537		5.84e-09
NEPl	mrMLM	Chr05pos145099.1		5	145099	-1.6691	5.8259	6.6529	16.3136	0.3454	AA
NEPl	pLARmEB	Chr05pos298367.1		5	298367	-1.7703	9.4773	10.4044	18.051	0.3301	TT
RRD_all	pLARmEB	Chr05pos1077626.1		5	1077626	0.1293	4.6652	5.4474	1.2651	0.1042	GG
RRD_field	ISIS EM-BLASSO	Chr05pos5655713.1		5	5655713	0.277	5.2357	6.0411	3.7446	0.0789	TT
100SdW	mrMLM	Chr06pos18447838.1	100SdW6.1	6	18447838	-2.2898	5.8406	6.6682	16.1936	0.2912	AA
100SdW	FASTmrMLM	Chr06pos18447838.1	100SdW6.1	6	18447838	-1.8083	4.5496	5.3268	10.0996	0.2883	AA
100SdW	pLARmEB	Chr06pos18447838.1	100SdW6.1	6	18447838	-1.8054	5.2984	6.1062	7.217	0.2883	AA
NEPl	pKWmEB	Chr06pos20800770.1		6	20800770	1.1101	5.8871	6.7163	6.6775	0.1522	CC
PVg	pKWmEB	Chr06pos21038920.1		6	21038920	-0.2125	4.9033	5.6955	7.9957	0.1932	AA
RRD_field	ISIS EM-BLASSO	Chr06pos21038920.1		6	21038920	-0.2252	6.1038	6.9403	4.5494	0.1914	AA
PVg	FASTmrMLM	Chr06pos27535359.1		6	27535359	-0.1215	4.5081	5.2835	1.6092	0.3852	AA
100SdW	mrMLM	Chr06pos28946869.1		6	28946869	-2.5788	6.6479	7.5019	9.6744	0.1082	TT
100SdW	mrMLM	Chr07pos7941554.1	100SdW7.1	7	7941554	-2.8042	14.4475	15.4628	22.54	0.2448	AA
100SdW	FASTmrMLM	Chr07pos7941554.1	100SdW7.1	7	7941554	-2.6325	12.4672	13.4516	19.8638	0.2474	GG
100SdW	FASTmrEMMA	Chr07pos8727415.1	100SdW7.2	7	8727415	-4.7889	9.0636	9.9814	14.6242	0.2781	CC
100SdW	FarmCPU	Chr07pos8727415.1	100SdW7.2	7	8727415	2.16051		10.853		0.25		1.4028e-11
100SdW	ISIS EM-BLASSO	Chr07pos8776010.1	100SdW7.2	7	8776010	-1.8129	4.9079	5.7003	9.52	0.2526	AA
RRD_field	ISIS EM-BLASSO	Chr07pos25076749.1		7	25076749	0.1409	4.5488	5.326	2.2779	0.2703	AA
NEPl	mrMLM	Chr07pos28380581.1	NEPl7.1	7	28380581	-1.0155	4.9072	5.6996	6.3754	0.4783	AA
NEPl	ISIS EM-BLASSO	Chr07pos28380581.1	NEPl7.1	7	28380581	-1.0204	6.5373	7.3878	6.4373	0.4833	AA
NEPl	FarmCPU	Chr07pos32252345.1		7	32252345	-0.898465		5.44419		0.268293		3.59591e-06
Pyth	mrMLM	Chr07pos38800572.1		7	38800572	-10.0599	4.9582	5.7526	13.2027	0.0607	TT
RRD_all	FarmCPU	Chr08pos9193886.1	RRD_all8.1	8	9193886	0.167149		6.38091		0.172764		4.16e-07
RRD_field	ISIS EM-BLASSO	Chr08pos9193886.1	RRD_field8.1	8	9193886	0.2087	4.7866	5.574	3.4971	0.1986	AA
RRD_field	FarmCPU	Chr08pos9193886.1	RRD_field8.1	8	9193886	0.223936		7.17653		0.172764		6.66e-08
NEPl	pKWmEB	Chr08pos9419114.1		8	9419114	-1.0575	6.0113	6.8447	5.7527	0.186	CC
RRD_all	pLARmEB	Chr08pos9419114.1	RRD_all8.1	8	9419114	0.1606	4.9782	5.7734	2.9726	0.1729	TT
PVg	pKWmEB	Chr08pos14737558.1	PVg8.1	8	14737558	0.2027	7.4319	8.3087	7.2909	0.4034	TT
PVg	ISIS EM-BLASSO	Chr08pos14737558.1	PVg8.1	8	14737558	0.157	6.3641	7.2091	2.9124	0.3995	TT
RRD_all	ISIS EM-BLASSO	Chr08pos14737558.1		8	14737558	0.1077	4.684	5.467	2.6777	0.3792	TT
RRD_field	pKWmEB	Chr08pos58533281.1		8	58533281	0.1466	5.1062	5.9066	4.6119	0.4251	TT
100SdW	mrMLM	Chr08pos60114799.1	100SdW8.1	8	60114799	-2.2024	7.3998	8.2757	14.6039	0.2732	CC
100SdW	pLARmEB	Chr08pos60114799.1	100SdW8.1	8	60114799	-1.1459	4.6665	5.4488	2.8341	0.2704	CC
100SdW	FarmCPU	Chr08pos60114799.1	100SdW8.1	8	60114799	1.82834		5.8407		0.294715		1.44312e-06
RRD_field	mrMLM	Chr10pos42277946.1	RRD_field10.1	10	42277946	-0.3887	6.9929	7.8572	6.4204	0.0725	GG
RRD_field	pLARmEB	Chr10pos42277946.1	RRD_field10.1	10	42277946	-0.3192	4.9265	5.7196	4.3298	0.0718	GG
PVg	ISIS EM-BLASSO	Chr11pos1325179.1	PVg11.1	11	1325179	0.2137	5.2505	6.0565	3.1243	0.1842	TT
PVg	FarmCPU	Chr11pos1325179.1	PVg11.1	11	1325179	-0.254744		7.41558		0.164634		3.8408e-08
RRD_field	mrMLM	Chr11pos1325179.1	RRD_field11.1	11	1325179	0.2221	5.1103	5.9108	3.7966	0.1763	AA
RRD_field	pLARmEB	Chr11pos1325179.1	RRD_field11.1	11	1325179	0.1762	4.5775	5.3559	2.3908	0.1842	TT
GWAS with significate >5
GWAS summary of traits with at least two models
		Method
Root rot traits / SNPs	QTL name	FASTmrEMMA	FASTmrMLM	ISIS EM-BLASSO	mrMLM	pKWmEB	pLARmEB	FarmCPU	Total
RRR panel
NEPL_12
Chr03pos43821527.1	NEPL_3.1					6.8 (19.8)		6	2
Chr07pos28380581.1	NEPL_7.1			7.4 (6.4)	5.7 (6.4)				2
PVg
Chr05pos80772.1	PVg5.1				7.1 (18.0)	18.1 (28.3)	6.8 (15.0)	6.1	4
Chr08pos14737558.1	PVg8.1			7.3 (3.0)		8.3 (7.3)			2
Chr11pos1325179.1	PVg11.1			6.1 (3.1)				7.4	2
RRD_field
Chr05pos80772.1	RRD_field5.1		6.6 (19.8)		11.6 (19.5)	16.8 (30.5)	8.0 (17.5)	8.2	5
Chr08pos9193886.1	RRD_field8.1			5.6 (3.5)				7.2	2
Chr10pos42277946.1	RRD_field10.1				7.9 (6.4)		5.7 (4.3)		2
Chr11pos1325179.1	RRD_field11.1				6 (3.8)		5.3 (2.4)		2
RRD_all
Chr05pos80772.1	RRD_all5.1		6.7 (8.6)	5.4 (7.7)	6.8 (10.2)	6.1 (15.5)	5.5 (6.9)		5
Chr08pos9193886.1	RRD_all8.1							6.4	2
Chr08pos9419114.1	RRD_all8.1						5.8 (3.0)
100SdW
Chr06pos18447838.1	100SdW6.1		5.4 (10.1)		6.7 (16.2)		6.2 (7.3)		3
Chr07pos7941554.1	100SdW7.1		13.5 (19.9)		15.5 (22.6)				2
Chr07pos8727415.1	100SdW7.2	10 (14.7)						10.9	3
Chr07pos8776010.1	100SdW7.2			5.7 (9.5)
Chr08pos60114799.1	100SdW8.1				8.3 (14.7)		5.5 (2.9)	5.9	3
Total									41
The data in the table represents the -log10 (P) and inside parentheses r2 (%)

## Sheet: pivot GWAS
Sum of r2 (%)	Column Labels
Row Labels	FarmCPU	FASTmrEMMA	FASTmrMLM	ISIS EM-BLASSO	mrMLM	pKWmEB	pLARmEB	Grand Total
100SdW
Chr06pos18447838.1			10.0996		16.1936		7.217	33.5102
Chr06pos28946869.1					9.6744			9.6744
Chr07pos7941554.1			19.8638		22.54			42.4038
Chr07pos8727415.1		14.6242						14.6242
Chr07pos8776010.1				9.52				9.52
Chr08pos60114799.1					14.6039		2.8341	17.438
NEPl
Chr03pos42144861.1
Chr03pos43821527.1						19.7975		19.7975
Chr04pos14182533.1				5.2129				5.2129
Chr04pos41079755.1						14.223		14.223
Chr05pos145099.1					16.3136			16.3136
Chr05pos298367.1							18.051	18.051
Chr06pos20800770.1						6.6775		6.6775
Chr07pos28380581.1				6.4373	6.3754			12.8127
Chr07pos32252345.1
Chr08pos9419114.1						5.7527		5.7527
PVg
Chr02pos31626158.1				5.0502				5.0502
Chr04pos46956122.1				13.3474				13.3474
Chr05pos80772.1					18.0471	28.2643	15.0038	61.3152
Chr06pos21038920.1						7.9957		7.9957
Chr06pos27535359.1			1.6092					1.6092
Chr08pos14737558.1				2.9124		7.2909		10.2033
Chr11pos1325179.1				3.1243				3.1243
Pyth
Chr07pos38800572.1					13.2027			13.2027
RRD_all
Chr01pos48878095.1
Chr05pos1077626.1							1.2651	1.2651
Chr05pos80772.1			8.6368	7.716	10.2152	15.5241	6.8637	48.9558
Chr08pos14737558.1				2.6777				2.6777
Chr08pos9193886.1
Chr08pos9419114.1							2.9726	2.9726
RRD_field
Chr02pos47302532.1
Chr03pos41873826.1				3.5195				3.5195
Chr03pos51377105.1				3.8175				3.8175
Chr04pos39975191.1				3.8034				3.8034
Chr05pos5655713.1				3.7446				3.7446
Chr05pos80772.1			19.8092		19.5448	30.5165	17.5154	87.3859
Chr06pos21038920.1				4.5494				4.5494
Chr07pos25076749.1				2.2779				2.2779
Chr08pos58533281.1						4.6119		4.6119
Chr08pos9193886.1				3.4971				3.4971
Chr10pos42277946.1					6.4204		4.3298	10.7502
Chr11pos1325179.1					3.7966		2.3908	6.1874
Grand Total		14.6242	60.0186	81.2076	156.928	140.654	78.4433	531.875
									SAP6
